# Supplementary material for: SOD1 inhibition enhances sorafenib efficacy in HBV‐related hepatocellular carcinoma by modulating PI3K/Akt/mTOR pathway and ROS‐mediated cell death
Source: J Cell Mol Med. 2024 Jul 21;28(14):e18533. doi: 10.1111/jcmm.18533 (PMC11260765; doi:10.1111/jcmm.18533)
Supplement: Supplementary file 2 — Table S1.. [file JCMM-28-e18533-s002.xlsx]

## Sheet: Suppl. Table 1
Supplementary Table 1. Clinical information of the patient presented in Figure 1A.
Patient #	Hepatitis B virus	Sex	Age (years)
HBV(-) #1	Negative	M	67
HBV(-) #2	Negative	F	58
HBV(-) #3	Negative	M	71
HBV(+) #1	Positive	F	53
HBV(+) #2	Positive	M	58
HBV(+) #3	Positive	M	49
HBV(+) #4	Positive	M	62
HBV(+) #5	Positive	M	63
HBV(+) #6	Positive	M	72
HBV(+) #7	Positive	M	65
HBV(+) #8	Positive	M	49
HBV(+) #9	Positive	M	61
HBV(+) #10	Positive	F	56

## Sheet: Suppl. Table 2
Supplementary Table 2. List of antibodies used for immunoblotting and immunohistochemistry assays.
Antibody name	Source	Catalog number and manufacturer	Dilution factor	Predicted size (kDa)
Superoxide Dismutase 1	Rabbit	ab16831, Abcam	1:1,000	17
Hep BxAg	Mouse	sc-57760, Santa Cruz Biotechnology	1:1,000	15
PI 3 Kinase catalytic subunit alpha (PIK3CA)	Rabbit	ab40776, Abcam	1:1,000	110
p-Akt1/2/3	Mouse	sc-514032, Santa Cruz Biotechnology	1:1,000	62/60/56
pan-AKT	Rabbit	ab8805, Abcam	1:1,000	56
p-mTOR	Mouse	sc-293133, Santa Cruz Biotechnology	1:1,000	220
mTOR antibody	Rabbit	ab2732, Abcam	1:1,000	289
Bcl2	Mouse	sc-7382, Santa Cruz Biotechnology	1:1,000 (WB) 1:50 (IHC)	26
Bax	Mouse	sc-7480, Santa Cruz Biotechnology	1:1,000 (WB) 1:50 (IHC)	23
4 Hydroxynonenal antibody (4-HNE)	Rabbit	ab46545, Abcam	1:1,000	72
PARP1 (Full)	Rabbit	ab32138, Abcam	1:1,000	113
PARP-1	Mouse	sc-74470, Santa Cruz Biotechnology	1:1,000	116/ 89/ 24
LC3B	Rabbit	ab51520, Abcam	1:1,000	16/18
β-actin	Mouse	A3854, Sigma Aldrich	1:1,000	37
Ki-67	Rabbit	ab16667, Abcam	1:50 (IHC)	-
